# Supplementary material for: Human super antibody to viral RNA-dependent RNA polymerase produced by a modified Sortase self-cleave-bacteria surface display system
Source: Microb Cell Fact. 2023 Dec 18;22:260. doi: 10.1186/s12934-023-02267-z (PMC10726597; doi:10.1186/s12934-023-02267-z)
Supplement: Supplementary file 1 — Additional file 1: Table S1. Results of qRT-PCR for determination of virus RNAs recovered from virus infected cells treated with G-PEN-HuscFv34 and infected cells in medium alone [file 12934_2023_2267_MOESM1_ESM.xlsx]

## Sheet: Raw data
			Gene of Interest (GOI)	House keeping gene (HKG)	GOI-HKG (dCt)	2^dCt	Mean of dCt of control	Fold change compared to mean of dCt of control	Average
SARS-CoV-2			Ct of SARS CoV 2 E gene	Ct of RPLPO gene
Wuhan wild type	Medium alone	1	10.27	25.33	-15.06	34159.5	5693.25	0.166667	1.48519e+08
		1	10.26	24.97	-14.71	3.7312e-05		1.52585e+08
		2	11.42	26.14	-14.72	3.70543e-05		1.53646e+08
		2	11.4	26.45	-15.05	2.9478e-05		1.93135e+08
		3	9.98	25.08	-15.1	2.84739e-05		1.99946e+08
		3	9.95	24.99	-15.04	2.96831e-05		1.91801e+08
	0.5 µM PEN-HuscFv34	1	9.08	22.61	-13.53	8.45404e-05		6.73436e+07	5.78527e+07
		1	9.12	22.36	-13.24	0.000103362		5.50805e+07
		2	8.92	21.15	-12.23	0.000208163		2.735e+07
		2	9.49	21.91	-12.42	0.000182477		3.11999e+07
		3	9.44	23.36	-13.92	6.45153e-05		8.82466e+07
		3	9.7	23.44	-13.74	7.30883e-05		7.78955e+07
Omicron (B.1.1.529)	Medium alone	1	15.6	21.68	-6.08	0.0147822	0.0164695	1.11415	1.01505
		1	15.84	21.75	-5.91	0.0166308		0.9903
		2	15.1	20.83	-5.73	0.0188407		0.874141
		2	15.11	21.2	-6.09	0.01468		1.1219
		3	19.4	25.52	-6.12	0.0143779		1.14547
		3	20.32	26	-5.68	0.0195052		0.844365
	0.5 µM PEN-HuscFv34	1	20.09	25.12	-5.03	0.0306069		0.538097	0.495942
		1	20.27	25.14	-4.87	0.0341967		0.48161
		2	17.47	21.84	-4.37	0.0483614		0.34055
		2	17.47	21.54	-4.07	0.0595399		0.276612
		3	18.91	24.37	-5.46	0.0227183		0.724942
		3	18.68	23.9	-5.22	0.0268302		0.613841
Dengue virus
Serotype 1	Medium alone	1	8.97	15.3	-6.33	0.0124303	0.01444	1.16168	1.0132
		1	8.95	15.24	-6.29	0.0127797		1.12992
		2	9.12	15.11	-5.99	0.0157337		0.917777
		2	8.31	14.17	-5.86	0.0172173		0.838693
		3	8.96	15.04	-6.08	0.0147822		0.976854
		3	8.82	15.01	-6.19	0.013697		1.05425
	0.5 µM PEN-HuscFv34	1	9.49	14.64	-5.15	0.0281641		0.51271	0.526886
		1	9.6	15.09	-5.49	0.0222508		0.648966
		2	10.36	15.12	-4.76	0.036906		0.391264
		2	10.28	15.12	-4.84	0.0349152		0.413573
		3	9.26	14.67	-5.41	0.0235195		0.613959
		3	9.28	14.61	-5.33	0.0248605		0.580841
Serotype 2	Medium alone	1	24.21	21.22	2.99	7.94474	9.59101	1.20721	1.04356
		1	24.47	21.33	3.14	8.81524		1.088
		2	23.66	20.33	3.33	10.0561		0.953749
		2	23.9	20.06	3.84	14.3204		0.669744
		3	23.04	20.07	2.97	7.83536		1.22407
		3	23.28	20.18	3.1	8.57419		1.11859
	0.5 µM PEN-HuscFv34	1	24.73	20.55	4.18	18.1261		0.529126	0.542512
		1	24.57	20.42	4.15	17.7531		0.540244
		2	24.6	20.08	4.52	22.9433		0.418031
		2	24.66	20.54	4.12	17.3878		0.551595
		3	24.74	20.72	4.02	16.2234		0.591185
		3	24.02	20.08	3.94	15.3482		0.624893
Serotype 3	Medium alone	1	23.29	23.13	0.16	1.11729	1.37825	1.23357	1.02539
		1	23.18	22.58	0.6	1.51572		0.909306
		2	21.06	20.93	0.13	1.09429		1.25949
		2	21.04	20.56	0.48	1.39474		0.988175
		3	20.49	19.73	0.76	1.69349		0.813852
		3	20.25	19.71	0.54	1.45397		0.947921
	0.5 µM PEN-HuscFv34	1	22.14	21.07	1.07	2.09943		0.656487	0.567386
		1	22.53	21.57	0.96	1.94531		0.708499
		2	23.2	21.29	1.91	3.75809		0.366742
		2	23.15	21.87	1.28	2.42839		0.567557
		3	24	22.74	1.26	2.39496		0.57548
		3	23.87	22.49	1.38	2.60268		0.52955
Serotype 4	Medium alone	1	19.23	19.9	-0.67	0.628507	0.710152	1.1299	1.04494
		1	19.13	20.06	-0.93	0.524858		1.35304
		2	18.56	19.3	-0.74	0.598739		1.18608
		2	18.98	19.4	-0.42	0.747425		0.950132
		3	19.04	19.02	0.02	1.01396		0.700375
		3	19.2	19.62	-0.42	0.747425		0.950132
	0.5 µM PEN-HuscFv34	1	20.23	18.76	1.47	2.77022		0.256352	0.168408
		1	21.18	18.49	2.69	6.45313		0.110048
		2	21.75	18.45	3.3	9.84916		0.0721029
		2	22.14	19.26	2.88	7.3615		0.0964684
		3	20.68	19.16	1.52	2.86791		0.24762
		3	20.39	18.75	1.64	3.11666		0.227857
Zika virus	Medium alone	1	19.35	19.23	0.12	1.08673	0.834111	0.767538	1.03416
		1	19.09	19.07	0.02	1.01396		0.822627
		2	18.34	18.66	-0.32	0.80107		1.04125
		2	18.24	18.69	-0.45	0.732043		1.13943
		3	18.31	18.87	-0.56	0.678302		1.2297
		3	18.43	18.96	-0.53	0.692555		1.2044
	0.5 µM PEN-HuscFv34	1	20.95	19.17	1.78	3.43426		0.242879	0.132332
		1	22.56	18.53	4.03	16.3362		0.0510591
		2	20.05	17.56	2.49	5.61778		0.148477
		2	20.45	18.41	2.04	4.11246		0.202825
		3	23.5	19.12	4.38	20.8215		0.0400601
		3	23.73	20.79	2.94	7.67411		0.108691
PEDV	Medium alone	1	20.49	20.75	-0.26	0.835088	0.689422	0.825569	1.07393
		1	20.66	20.78	-0.12	0.920188		0.749219
		2	19.68	20.76	-1.08	0.473029		1.45746
		2	19.25	20.35	-1.1	0.466516		1.47781
		3	20.19	20.52	-0.33	0.795536		0.866613
		3	19.66	20.29	-0.63	0.646176		1.06693
	0.5 µM PEN-HuscFv34	1	22.66	21.51	1.15	2.21914		0.310671	0.308903
		1	22.39	21.03	1.36	2.56685		0.268587
		2	22.82	21.95	0.87	1.82766		0.377215
		2	22.23	21.09	1.14	2.20381		0.312832
		3	22.33	21.14	1.19	2.28153		0.302176
		3	22.67	21.38	1.29	2.44528		0.28194
